# Supplementary material for: Sialic Acid Derivatization of Fluorescently Labeled N-Glycans Allows Linkage Differentiation by Reversed-Phase Liquid Chromatography–Fluorescence Detection–Mass Spectrometry
Source: Anal Chem. 2022 Apr 28;94(18):6639–48. doi: 10.1021/acs.analchem.1c02610 (PMC9096788; doi:10.1021/acs.analchem.1c02610)
Supplement: Supplementary file 2 — ac1c02610_si_002.xlsx [file ac1c02610_si_002.xlsx]

## Sheet: SI
Supporting Information
Sialic acid derivatization of fluorescently labeled N-glycans allows linkage differentiation by RPLC-FD-MS
Alan B. Moran1,2*, Richard A. Gardner2, Manfred Wuhrer1, Guinevere S.M. Lageveen-Kammeijer1, Daniel I.R. Spencer2
1	Leiden University Medical Center, Center for Proteomics and Metabolomics, 2300 RC Leiden, The Netherlands
2	Ludger Ltd., Culham Science Centre, OX14 3EB Abingdon, United Kingdom
*	Correspondence: Alan Moran, Leiden University Medical Center, Center for Proteomics and Metabolomics, P.O. Box 9600, 2300 RC Leiden, The Netherlands; a.b.moran@lumc.nl; Tel: +31-71-5266982
Table of Contents
Table S1: Diagnostic ions obtained by RPLC-FD-MS(-MS)
Table S2: Method development of the EEA and RPLC-FD-MS protocol
Table S3: Overview of the glycan structures determined by the RPLC- and HILIC-FD-MS
Table S4: Overview of the glycan structures determined by the HILC-FD-MS
Table S5: HappyTools peak extraction and calibration parameters
Table S6: LaCyTools composition extraction and calibration parameters
Table S7: The 10 most abundant peaks in the 70 vs. 35 min gradient
Table S8: Derivatization efficiency of the EEA and RPLC-FD-MS protocol

## Sheet: Table S1
				Supporting Table S1
				Diagnostic ions obtained by RPLC-FD-MS(-MS). The mass of N-glycans following procainamide-labeling and sialic acid derivatization is provided. Also shown is this analysis and scan numbers (#) whereby the MS/MS spectra used to carry out the assignment may be found [1]. The proposed structures of diagnostic ions at specific m/z are illustrated. N.D. Not detected. H: hexose, N: N-acetylhexosamine, F…
				MS2 confirmed	Diagnostic fragment ions
					Sialic acid	Sialic acid	Fucose	N-acetylglucosamine
					α2,3	α2,6	Core	Bisection
RPLC peak #	Composition	M	Glycan	Analysis #; Scan #	m/z 656.26	m/z 685.25	m/z 587.33	m/z 1009.48	m/z 1155.54
1	H9N2	2101.82		#10322; #390
	H8N2	1939.76		#10322; #398
2	H7N2	1777.71		#10322; #406
3		1777.71		#10322; #422
4	H6N2	1615.66		#10322; #442
5	H5N2	1453.6		#10322; #494
6	H4N4	1697.71		#10322; #559
	H5N4	1859.76		#10322; #566
	H5N4S2,31	2149.88		#10322; #560	656.13
7	H5N4S2,32	2439.99		#10348; #570	656.25
8	H3N5	1738.74		#10330; #658				N.D
9	H4N5	1900.79		#10330; #663				N.D
10	H5N4F1	2005.82		#10322; #682			587.37
	H4N4F1	1843.77		#10322; #690			587.28
11	H3N4F1	1681.72		#10322; #692			587.3
12	H5N4S2,31S2,61	2469		#10322; #754	656.11	685.18
	H5N4S2,61	2178.89		#10322; #758		685.25
13	H6N5S2,32S2,61	3124.25		#10342; #763	656.41	685.25
14	H6N5S2,31S2,61	2834.13		#10322; #782	656.16	685.18
15	H3N5F1	1884.8		#10336; #783			587.3		N.D
	H5N5F1	2208.9		#10323; #788			587.29		N.D
	H4N5F1	2046.85		#10336; #787			587.25		1155.32
16	H5N3S2,61	1975.81		#10323; #830		685.23
17	H5N4S2,61	2178.89		#10322; #843		685.18
	H6N5S2,31S2,61	2834.13		#10322; #840	656.16	685.22
18	H5N4S2,31S2,61	2469		#10322; #858	656.14	685.16
19	H5N5S2,61	2381.97		#10348; #894		685.23		N.D
20	H6N5S2,31S2,62	3153.26		#10348; #935	656.25	685
21	H5N4F1S2,61	2324.95		#10322; #950		685.19	587.23
22	H5N4F1S2,31S2,61	2615.06		#10330; #955	656.25	685.29	587.25
	H6N5F1S2,31S2,62	3299.32		#10322; #962	656.13	685.31
	H6N5S2,62	2863.15		#10322; #966		685.2
23	H6N5S2,31S2,62	3153.26		#10322; #978	656.17	685.22
24	H5N4S2,62	2498.02		#10322; #990		685.21
25	H6N5S2,62	2863.15		#10361; #997
26	H5N5F1S2,61	2528.03		#10348; #1002		685.23	587.37		1155.51
27	H5N4F1S2,62	2644.07		#10322; #1085		685.18	587.31
28	H6N5S2,63	3182.28		#10322; #1121		685.23
29	H5N5F1S2,62	2847.15		#10348; #1122		685.23	587.34		1155.63
[1] URL: https://glycopost.glycosmos.org; Identifier - GPST000190.

## Sheet: Table S2
Supporting Table S2
Method development of the EEA and RPLC-FD-MS protocol. Results are colored in grey in cases where the comparison was not relevant or similar results were achieved by the tested parameters. HMO, Human milk oligosaccharide. DE, Derivatization efficiency. S, Sensitivity. RA, Relative abundance of most abundant fluorescent peaks. C, Compatibility with the standard N-glycan processing protocol. (A) Me…
Investigation	Tested	Results				Conclusion	Comment
		DE	S	RA	C
Relative abundance of main peak when EEA is performed before or after procainamide labeling A	(i) EEA before procainamide labeling	+		+	+	46% ± 0.2%	Allows N-glycans to be processed for both HILIC- and RPLC-FD-MS analysis
	(ii) EEA after procainamide labeling	+		+	++	45% ± 0.6%
Quantify the derivatization efficiency of the procainamide and EEA protocol	EEA after procainamide labeling on A2G2S2 A and HMO standards	+				Supporting Information, Table S8:	Unassigned by-product (m/z 880.7) in plasma that was not observed in A2G2S2 standard
						88% ± 1.5% – 94% ± 0.6% (EE)
						91% ± 1.3% (A)
Scale up:	(i) 1 µl*	+	+	+		3 µl	Further scale-up was not possible as the associated scale-up volumes were not compatible with the current procedure and materials
Increase the volume of sample for EEA A	(ii) 3 µl	+	++	+
Scale up:	(i) No conc.*	+	+	+	+	Perform concentration step	Remaining 80 µl can be used for HILIC-FD-MS
Perform concentration step using 120 µl of procainamide-labeled N-glycans prior to EEA	(ii) Conc.	+	++	+	+
HILIC clean-up method for plate-based EEA protocol on the Hamilton robot	Quench using 225 µl CH3CN and add sample (300 µl) to the plate and elute in three successive steps.	+		+		This procedure resulted in a suitable CH3CN concentration (87.5%; v/v) for N-glycan elution	The original HILIC clean-up protocol using 230 µl CH3CN results in a lower CH3CN concentration (75% v/v) for N-glycan elution following EEA
RPLC gradient	(i) 70 minutes*		+	+		35 minutes	Supporting Information, Table S7: Similar relative abundances, increase in peak area, decrease in peak width
	(ii) 35 minutes		++	+

## Sheet: Table S3
RPLC peak #	Composition	Glycan	RPLC-FD
			Day 1-01	Day 1-02	Day 1-03	Day 1-04	Day 1-05	Day 1-06	Day 1-07	Day 1-08	Day 1-09	Day 1-10	Day 1-11	Day 1-12	Day 1-13	Day 1-14	Day 1-15	Day 1-16	Day 1-17	Day 1-18	Day 1-19	Day 1-20	Day 1-21	Day 1-22	Day 1-23	Day 1-24	Day 2-01	Day 2-02	Day 2-03	Day 2-04	Day 2-05	Day 2-06	Day 2-07	Day 2-08	Day 2-09	Day 2-10	Day 2-11	Day 2-12	Day 2-13	Day 3-01	Day 3-02	Day 3-03	Day 3-04	Day 3-05	Day 3-06	Day 3-07	Day 3-08	Day 3-09	Day 3-10
1	H9N2		0.0158486	0.015301	0.0148326	0.0154852	0.0141307	0.0147662	0.0144942	0.0149675	0.0151108	0.0146175	0.0143219	0.0146724	0.0145229	0.0135118	0.0146923	0.0146045	0.0157073	0.0141666	0.0150675	0.0151442	0.0147311	0.0146253	0.0150772	0.0147962	0.0144908	0.0137029	0.0141157	0.0132798	0.0134805	0.0135554	0.0126434	0.0124983	0.013618	0.0124859	0.0129622	0.0127178	0.0124076	0.0157368	0.0165016	0.0160112	0.0175575	0.0145461	0.0146865	0.0146983	0.0156358	0.0148941	0.0141573
	H8N2
2	H7N2		0.00469534	0.00462202	0.00467336	0.00464683	0.00440493	0.00434865	0.00441068	0.00444899	0.00464121	0.00420182	0.00427864	0.00433711	0.00434493	0.00390819	0.00429386	0.00472624	0.00466221	0.00411688	0.00450873	0.00454502	0.00431098	0.00439854	0.004384	0.00439713	0.00425006	0.00391567	0.00421955	0.00396377	0.00401909	0.00405946	0.00375922	0.00361058	0.00444823	0.00442351	0.0038206	0.00374119	0.00366772	0.00486525	0.00572933	0.00468701	0.00548502	0.00424996	0.00435092	0.00453794	0.00453492	0.0046523	0.00435059
3			0.00162145	0.00165124	0.00155797	0.00160909	0.00168543	0.00154376	0.00154441	0.0015486	0.00173423	0.00151856	0.00163801	0.00151237	0.00160247	0.00154994	0.00159303	0.0016267	0.00169038	0.00138507	0.00169463	0.00170897	0.00155771	0.00166659	0.00158343	0.00163673	0.0017073	0.00157449	0.00157494	0.00145181	0.00158492	0.00155373	0.00148003	0.00146631	0.00158603	0.00152021	0.00147234	0.00148339	0.00145197	0.00191579	0.00191287	0.00180536	0.00184111	0.00157284	0.00162303	0.00169909	0.00176235	0.00180077	0.00163312
4	H6N2		0.0125383	0.0121619	0.0118162	0.0124485	0.0113019	0.0118305	0.011692	0.0119457	0.0121607	0.0117146	0.01158	0.0116687	0.0115659	0.0110892	0.011801	0.0116767	0.0125882	0.011286	0.0121273	0.0120144	0.0118876	0.0118334	0.0120898	0.0118765	0.011516	0.0111847	0.0119893	0.0105956	0.0108378	0.0105593	0.0103366	0.010068	0.0109925	0.00983945	0.0103799	0.0104851	0.0102483	0.0122701	0.0131245	0.012624	0.0139443	0.0117336	0.0117256	0.0117717	0.0122354	0.0115735	0.0113506
5	H5N2		0.0120902	0.0117881	0.0112665	0.0117544	0.0111001	0.0112602	0.0112526	0.0112446	0.011359	0.0110058	0.01094	0.0114172	0.0113836	0.0108728	0.0114246	0.0111506	0.0119555	0.0106614	0.0116402	0.0113273	0.0113834	0.0110583	0.0115995	0.0109462	0.0106708	0.0108925	0.0105402	0.00904042	0.00923616	0.00905917	0.0104981	0.0105428	0.0102068	0.00874759	0.00986046	0.0100327	0.0101463	0.0109565	0.0116656	0.0116914	0.0127044	0.0111497	0.010713	0.0105224	0.0113573	0.0106274	0.0106448
6	H4N4		0.0348983	0.0345486	0.0359282	0.033055	0.0321217	0.0322581	0.0334926	0.0301649	0.0334431	0.0322881	0.0323059	0.0317797	0.0329687	0.0300209	0.0341137	0.0309708	0.0338198	0.0305673	0.0357028	0.0327216	0.0323336	0.0319083	0.0336544	0.0310381	0.0271851	0.0259034	0.0249001	0.0215299	0.0220141	0.0162213	0.0238734	0.0232788	0.0179409	0.017734	0.01784	0.0228158	0.0235862	0.0424149	0.0490404	0.0472515	0.0528653	0.0426061	0.0413743	0.042178	0.0401731	0.0416434	0.0406174
	H5N4
	H5N4S2,31
7	H5N4S2,32		0.00327479	0.00339849	0.00495937	0.00277335	0.0018905	0.00353071	0.00473805	0.00223158	0.00343192	0.0033013	0.00496028	0.00295275	0.00347396	0.00273021	0.00522126	0.00224596	0.00321765	0.00344726	0.00537402	0.00323992	0.00353554	0.00328287	0.00535685	0.00212225	0.0147929	0.0152701	0.0118636	0.00825483	0.00833249	0.00369301	0.0118504	0.0117562	0.00450614	0.00419578	0.00398814	0.00992377	0.0126447	0.00404858	0.00305315	0.00263226	0.00382859	0.002977	0.00248056	0.00244614	0.0023345	0.00239466	0.00378768
8	H3N5		0.00218857	0.00219398	0.00205656	0.00225215	0.00349387	0.00210945	0.00191276	0.00199595	0.00215473	0.00190358	0.00198702	0.0021975	0.00215492	0.00245801	0.00210196	0.00205417	0.00212072	0.00199071	0.0020179	0.0022273	0.00213828	0.0021223	0.00207328	0.00256611	0.00168838	0.00185243	0.00182525	0.00178817	0.00140725	0.00150046	0.00175572	0.00185768	0.00181649	0.0017345	0.00181298	0.00188492	0.00184652	0.00234532	0.00212031	0.00227009	0.00224795	0.00261998	0.0023572	0.00249089	0.00215068	0.00273545	0.00236162
9	H4N5		0.00286506	0.0030022	0.00289895	0.00309447	0.00323027	0.00283059	0.0027115	0.002738	0.00297507	0.00294096	0.00274437	0.00285702	0.00280216	0.00287915	0.00281005	0.00277312	0.00308135	0.00284209	0.00290549	0.00297117	0.00285955	0.00288141	0.00287304	0.00299361	0.00263288	0.00252651	0.00243841	0.00232252	0.00239015	0.00238812	0.00243451	0.00237274	0.00256529	0.00244255	0.00255273	0.00244543	0.00248826	0.00290698	0.00310062	0.00311807	0.00339514	0.00290712	0.00294474	0.00280276	0.00290392	0.00308665	0.00294702
10	H5N4F1		0.0880768	0.0881017	0.0863598	0.086546	0.0864666	0.0870848	0.0866704	0.0826439	0.084271	0.0847832	0.0806574	0.0806794	0.0831626	0.0838046	0.0810465	0.0833784	0.09042	0.0815798	0.0842164	0.0840787	0.0851667	0.0882023	0.0846992	0.0888235	0.0922506	0.0921103	0.0911365	0.0841939	0.0831461	0.0802518	0.0833432	0.0850384	0.0821677	0.0800667	0.0804086	0.0819284	0.0845484	0.0828013	0.0915604	0.0861188	0.0949654	0.0832158	0.0840327	0.0806762	0.0844587	0.0856509	0.0837578
	H4N4F1
11	H3N4F1		0.0631985	0.0622355	0.0587659	0.0612964	0.0598652	0.0603537	0.0604158	0.0578546	0.0577895	0.0584427	0.0549882	0.0552786	0.0587919	0.0594636	0.0555451	0.0586395	0.0632845	0.0569207	0.058777	0.0567214	0.0609015	0.0608138	0.0597766	0.0606363	0.0612839	0.0643755	0.0615648	0.0511359	0.0520602	0.050257	0.0596816	0.0621049	0.0580246	0.0545685	0.0572997	0.0569791	0.0600426	0.0544156	0.0635638	0.06046	0.0647475	0.0606144	0.0591513	0.0566154	0.0601899	0.0604447	0.0593736
12	H5N4S2,31S2,61		0.0356733	0.0370975	0.0425936	0.0330439	0.0328146	0.035468	0.0410044	0.0296517	0.0370719	0.0388338	0.0430945	0.0339445	0.0367515	0.034513	0.0440841	0.0315631	0.0388934	0.0376435	0.047829	0.0365457	0.0392956	0.0373224	0.044901	0.0324463	0.0703695	0.0691368	0.0646815	0.0550483	0.0552357	0.0374943	0.0618625	0.0604407	0.0420215	0.0409663	0.0409612	0.0594163	0.0631282	0.0357682	0.0306376	0.0289065	0.0365218	0.0273764	0.0263327	0.0258184	0.026265	0.0276207	0.0335016
	H5N4S2,61
13	H6N5S2,32S2,61		0.0083004	0.00813905	0.00922422	0.00730808	0.00743732	0.00792035	0.00923627	0.00703848	0.00785026	0.00846709	0.00937826	0.00718876	0.00848941	0.00784999	0.00978381	0.00714377	0.00841479	0.00822883	0.0102424	0.00770577	0.00858469	0.00823824	0.00991036	0.00767943	0.016547	0.0167322	0.0155196	0.0137612	0.0133132	0.00967023	0.0146399	0.0150675	0.0105655	0.00964301	0.00999375	0.0142697	0.015396	0.00815896	0.00740721	0.00700607	0.008685	0.00664266	0.00661148	0.00630803	0.00655907	0.00663376	0.0078477
14	H6N5S2,31S2,61		0.0126503	0.0126142	0.0122676	0.0122221	0.0122198	0.011858	0.0113525	0.0108744	0.012572	0.012046	0.0120766	0.0125455	0.0130473	0.0121447	0.0119715	0.0118096	0.0124356	0.0123065	0.012156	0.0124441	0.0126383	0.0121396	0.0115192	0.012146	0.00983166	0.00950156	0.0100913	0.00981344	0.00993121	0.0105978	0.00947048	0.00950063	0.0109022	0.0108378	0.0105715	0.00983805	0.00942054	0.0137818	0.0127113	0.0130777	0.0133917	0.0135171	0.014056	0.0139124	0.0125569	0.0143956	0.0131873
15	H3N5F1		0.0545241	0.0538181	0.0572601	0.0520644	0.0626096	0.0596568	0.0581791	0.0405381	0.0576832	0.0442912	0.0533473	0.0580256	0.0587975	0.0562037	0.0575722	0.0467613	0.0470576	0.0527874	0.0461279	0.0568986	0.0517881	0.0547101	0.0485614	0.0521261	0.0377555	0.0398181	0.0369063	0.0356487	0.0355924	0.0363453	0.0395347	0.0410024	0.0398796	0.0383363	0.0369028	0.0370135	0.0389123	0.0672095	0.0418033	0.0516468	0.0474122	0.0742796	0.0679109	0.0730786	0.0517003	0.0753581	0.0640791
	H5N5F1
	H4N5F1
16	H5N3S2,61		0.0077659	0.0080003	0.00832742	0.00793357	0.00837487	0.00743155	0.00821223	0.00762459	0.00799348	0.00800193	0.00842246	0.00766787	0.00798562	0.00680439	0.00840353	0.00754947	0.00801829	0.00808592	0.00842421	0.00767489	0.00814391	0.00765197	0.00834358	0.00662476	0.00861732	0.00912973	0.0081959	0.00855311	0.00842604	0.00690901	0.00866752	0.00858628	0.0071445	0.00745071	0.00772451	0.00862295	0.00887417	0.00960855	0.0076873	0.0074936	0.00730922	0.00759645	0.00720707	0.00780461	0.0071739	0.00848645	0.00861253
17	H5N4S2,61		0.123512	0.127241	0.131134	0.126046	0.113544	0.124279	0.128117	0.122953	0.127371	0.130189	0.131655	0.125489	0.127034	0.119762	0.132541	0.12457	0.128859	0.128177	0.13752	0.127924	0.129044	0.126748	0.134521	0.11999	0.147322	0.145285	0.142563	0.137759	0.13942	0.123573	0.141994	0.138814	0.127445	0.12525	0.12608	0.140639	0.14236	0.125489	0.129215	0.124949	0.135391	0.117385	0.118899	0.117336	0.120386	0.116456	0.123425
	H6N5S2,31S2,61
18	H5N4S2,31S2,61		0.0334056	0.0338271	0.0333686	0.034847	0.0334774	0.0346177	0.033482	0.0346658	0.034238	0.0336861	0.0330604	0.0342905	0.0338159	0.0329365	0.0338848	0.0346538	0.0332445	0.0336692	0.0335019	0.0341211	0.0339238	0.0336727	0.0337389	0.0340312	0.0319687	0.0311686	0.0413197	0.0331397	0.0335763	0.0348002	0.0318324	0.0313004	0.0345165	0.03342	0.0335649	0.0321851	0.0314334	0.0354144	0.0363892	0.0356465	0.0370493	0.0351698	0.0354726	0.0363059	0.0355368	0.0352486	0.0348132
19	H5N5S2,61		0.00826102	0.00813179	0.00768585	0.00803657	0.00656763	0.00842844	0.00785078	0.00812253	0.00833644	0.00824512	0.00772258	0.00842494	0.00826246	0.00771224	0.00801366	0.00822129	0.00821564	0.00820753	0.00791521	0.00825615	0.008077	0.00809294	0.00786612	0.00747357	0.00721931	0.00698823	0.0072839	0.0080346	0.00739738	0.00792256	0.00748668	0.00756097	0.00827315	0.00824775	0.00772012	0.0076693	0.00730163	0.00802399	0.00853816	0.00788699	0.00832037	0.00822116	0.00795359	0.00851205	0.00773912	0.00838099	0.0079328
20	H6N5S2,31S2,62		0.00391718	0.00405163	0.00407513	0.00344369	0.0118073	0.00427092	0.00434301	0.0034649	0.00403373	0.00390953	0.00399826	0.00378839	0.00400012	0.00639597	0.004044	0.00368383	0.00360707	0.0042334	0.00372325	0.00389372	0.00362051	0.00405009	0.00368945	0.00745818	0.00446837	0.00451644	0.00430327	0.00489298	0.00437523	0.00392183	0.00453455	0.00458924	0.00386217	0.00395042	0.00421429	0.00480258	0.00446557	0.00368868	0.00309469	0.00301583	0.00322322	0.00379119	0.00318576	0.0038576	0.00297006	0.00385037	0.00376613
21	H5N4F1S2,61		0.046351	0.0472804	0.047928	0.0481771	0.0506984	0.0480285	0.0484162	0.0489364	0.0474539	0.0479334	0.0468764	0.0479613	0.0473214	0.0492505	0.0466276	0.0478965	0.0468826	0.0471916	0.0466093	0.0487593	0.0467497	0.0491461	0.0473891	0.0506784	0.0465778	0.0472336	0.0469501	0.0492585	0.0482284	0.0496443	0.0466059	0.0473272	0.0475659	0.0485063	0.0484425	0.0473726	0.0471514	0.0469291	0.0472209	0.0465319	0.0468049	0.0463869	0.0470486	0.0468542	0.0472224	0.0470219	0.0468939
22	H5N4F1S2,31S2,61		0.0375414	0.0370822	0.036286	0.0364479	0.0363452	0.0369002	0.0365839	0.0393879	0.0370463	0.0385151	0.0376673	0.0378317	0.03748	0.0386185	0.0359925	0.0386904	0.037047	0.038695	0.0360987	0.0368482	0.0374567	0.0370385	0.0358197	0.0376007	0.0338168	0.0335123	0.0345421	0.0406295	0.0397681	0.0434621	0.0365399	0.036883	0.0397693	0.0419912	0.0414232	0.038267	0.0360157	0.0373532	0.037725	0.0392693	0.0350379	0.0378833	0.0392859	0.0385911	0.0403143	0.038257	0.038285
	H6N5F1S2,31S2,62
	H6N5S2,62
23	H6N5S2,31S2,62		0.0379365	0.0370241	0.0362655	0.0374544	0.0381883	0.037591	0.0366965	0.0408671	0.0378093	0.0393043	0.0385126	0.0388497	0.0382187	0.0400796	0.0369731	0.0407723	0.0373899	0.0391985	0.0365516	0.0369877	0.0383	0.0376321	0.0368555	0.0385313	0.0340745	0.0335397	0.0345698	0.0428869	0.0416111	0.04744	0.0373276	0.0373026	0.0419937	0.0444282	0.0433834	0.0386823	0.0364548	0.0382254	0.0371284	0.0391411	0.0328685	0.0381674	0.0393372	0.0391679	0.0408383	0.0382595	0.0383708
24	H5N4S2,62		0.253644	0.253186	0.243939	0.259978	0.245379	0.254004	0.246038	0.276954	0.255424	0.260433	0.254545	0.263526	0.255277	0.256642	0.249392	0.270197	0.253136	0.262507	0.246202	0.256396	0.255795	0.253449	0.250206	0.25495	0.220397	0.22188	0.228937	0.247958	0.252606	0.28059	0.242386	0.240373	0.274841	0.279158	0.278369	0.249001	0.240039	0.243303	0.253439	0.253933	0.239058	0.251905	0.255697	0.25655	0.262068	0.246409	0.250126
25	H6N5S2,62		0.00404605	0.00387025	0.00417703	0.00399306	0.00422444	0.00394926	0.00396366	0.00440637	0.00418012	0.00424927	0.004371	0.00431412	0.00407255	0.00439861	0.00436527	0.00415608	0.00405823	0.00425113	0.00436266	0.00388689	0.00419081	0.0040374	0.00411383	0.00395321	0.00469428	0.00437957	0.00446658	0.00482837	0.00470334	0.00460758	0.00464931	0.0047516	0.00434798	0.0048003	0.00471617	0.00464243	0.00484196	0.0045191	0.00401425	0.00424634	0.0037423	0.00463567	0.00470287	0.00474625	0.00491841	0.00479688	0.00482407
26	H5N5F1S2,61		0.0270869	0.0273613	0.0279397	0.0284543	0.0303112	0.0282126	0.0279172	0.0296056	0.0274063	0.0282677	0.0281023	0.0287773	0.0278798	0.0295506	0.028086	0.0283139	0.0270793	0.027807	0.0275487	0.0284957	0.0270937	0.0281724	0.0276979	0.0300449	0.026101	0.0264207	0.0262472	0.0291032	0.0276774	0.0291851	0.0267309	0.027198	0.0278988	0.0277107	0.0280912	0.0269657	0.0275628	0.0264135	0.0255823	0.0260443	0.0247907	0.0260779	0.0262457	0.0265112	0.0274551	0.0262388	0.0263489
27	H5N4F1S2,62		0.0317716	0.0312621	0.0314922	0.0333107	0.0395527	0.0328517	0.0324405	0.0366681	0.0321785	0.0328495	0.0327768	0.0335605	0.0320586	0.0369893	0.0318074	0.0346763	0.0312798	0.0333445	0.0304058	0.033248	0.0315737	0.0326119	0.0308659	0.037157	0.0284958	0.0287964	0.0286091	0.0342417	0.0336037	0.0386607	0.031566	0.0320557	0.0352411	0.0364951	0.035946	0.0321354	0.0314929	0.0299161	0.0285403	0.0308444	0.0254261	0.0305079	0.0314938	0.0312655	0.0325411	0.0305153	0.0308051
28	H6N5S2,63		0.0126395	0.011691	0.0114102	0.0123181	0.0135309	0.0120329	0.012448	0.0137646	0.0123544	0.0135896	0.0134818	0.0132978	0.0127526	0.0149126	0.0121165	0.0141539	0.0121982	0.0140359	0.0117545	0.0125801	0.0130868	0.0119575	0.0116281	0.012681	0.0109621	0.0103941	0.0107704	0.0148983	0.0144447	0.0169568	0.0123628	0.012347	0.0140202	0.0174633	0.0163242	0.0132618	0.0121838	0.0126502	0.010399	0.0128527	0.0073863	0.0133054	0.0131966	0.0131235	0.0152364	0.0134056	0.0129325
29	H5N5F1S2,62		0.0196774	0.0193177	0.0195108	0.0199598	0.0232265	0.0205831	0.0203837	0.0226923	0.0199259	0.0204701	0.02051	0.0211646	0.0199814	0.0229477	0.0196977	0.0213414	0.0196346	0.0206666	0.0189939	0.0206345	0.0198317	0.0205354	0.0192061	0.0225953	0.0183129	0.018258	0.0178747	0.0219882	0.0215816	0.0251197	0.0201521	0.0203044	0.0218387	0.023586	0.0231733	0.0207771	0.0198867	0.0188702	0.0170949	0.018838	0.0139997	0.0189581	0.0199233	0.0198188	0.0207827	0.0191611	0.019267
[2] Reiding, K.R., et al., 2019. Molecular & Cellular Proteomics, 18(1), pp.3-15.		Median
		Peaks
		Compositions
[truncated: 152 more columns]

## Sheet: Table S4
																Supporting Table S4
																Overview of the glycan structures determined by the HILC-FD-MS. Quantification was carried out using fluorescence detection (FD), mass spectrometry (MS), or via a combination of fluorescence detection and mass spectrometry (FD-MS). All glycans contain a reducing-end procainamide fluorescent label. N-glycans are ordered according to HILIC retention time. Glycan compositions that are in the top 10 …
HILIC peak #	Composition	Glycan	HILIC-FLD													HILIC-FD			HILIC-FD			HILIC-MS			HILIC-MS			HILIC-FDMS			HILIC-FDMS
																Intra-day (n=13)			Intra-day (n=3)						Intra-day (n=3)						Intra-day (n=3)
			Day 3-01	Day 3-02	Day 3-03	Day 3-04	Day 3-05	Day 3-06	Day 3-07	Day 3-08	Day 3-09	Day 3-10	Day 3-11	Day 3-12	Day 3-13	AVG	S.D.	RSD	AVG	S.D.	RSD	Day 3-08	Day 3-09	Day 3-12	AVG	S.D.	RSD	Day 3-08	Day 3-09	Day 3-12	AVG	S.D.	RSD
1	H3N5		0.0302689	0.0303176	0.0312782	0.0310394	0.0303421	0.0306686	0.0310286	0.0317824	0.0292592	0.0316235	0.0300483	0.0306576	0.0298096	0.0306249	0.000722552	0.0235936	0.0305664	0.0012641	0.0413559	0.00301904	0.00268969	0.00300655	0.00290509	0.000186648	0.0642487	0.00279162	0.00235753	0.00247047	0.00253987	0.000225212	0.0886708
	H3N4F1																					0.0313526	0.030692	0.0343036	0.0321161	0.00192306	0.0598785	0.0289908	0.0269016	0.0281872	0.0280265	0.00105381	0.0376003
2	H5N2		0.0127495	0.0131842	0.0131511	0.0136461	0.0138074	0.0131992	0.0130044	0.0132323	0.0127027	0.0131372	0.0130155	0.0128881	0.0127981	0.0131166	0.000324867	0.0247675	0.0129411	0.000268736	0.0207661	0.0128599	0.0107934	0.0112598	0.0116377	0.00108386	0.0931333	0.0132323	0.0127027	0.0128881	0.0129411	0.000268736	0.0207661
3	H3N5F1		0.00593079	0.00598293	0.00624988	0.00623545	0.00621504	0.00618483	0.00594244	0.00664733	0.00571542	0.00643495	0.00613591	0.00593512	0.0059209	0.00611777	0.000249084	0.0407148	0.00609929	0.000487162	0.0798719	0.00825924	0.00790327	0.00792997	0.00803082	0.000198263	0.0246878	0.00664733	0.00571542	0.00593512	0.00609929	0.000487162	0.0798719
4	H4N5		0.00170426	0.00186117	0.00195521	0.00191883	0.00186716	0.00175437	0.00186927	0.00193672	0.00177977	0.001947	0.00193089	0.00189658	0.00171555	0.00185668	8.9002e-05	0.0479362	0.00187102	8.15347e-05	0.0435776	0.0032311	0.00302575	0.00301616	0.003091	0.000121421	0.0392819	0.00193672	0.00177977	0.00189658	0.00187102	8.15347e-05	0.0435776
5	H4N4F1		0.0318517	0.0330779	0.0329199	0.0337343	0.0334017	0.0324928	0.0332621	0.0344921	0.0314481	0.0343059	0.0326391	0.0337904	0.0322975	0.0330549	0.000908622	0.0274883	0.0332435	0.001594	0.0479491	0.0435562	0.0383676	0.0396866	0.0405368	0.00269675	0.0665259	0.0316581	0.028551	0.0303463	0.0301851	0.00155981	0.0516749
	H4N3F1																					0.00389909	0.00389319	0.0045042	0.00409883	0.000351079	0.0856534	0.00283399	0.00289709	0.00344414	0.0030584	0.000335539	0.109711
6	H4N4F1		0.0136886	0.0142562	0.014218	0.0142924	0.0140242	0.0141099	0.0142945	0.0145139	0.0132229	0.0144696	0.0135356	0.0143515	0.0137336	0.0140547	0.00039314	0.0279722	0.0140294	0.000703163	0.0501206	0.0146528	0.0147339	0.0167113	0.015366	0.00116577	0.0758671	0.0145139	0.0132229	0.0143515	0.0140294	0.000703163	0.0501206
7	H4N5F1		0.00883397	0.00932007	0.00959053	0.00967218	0.00956323	0.00954707	0.00939522	0.0098177	0.00901324	0.00984886	0.00947991	0.00949469	0.009275	0.00945013	0.000290016	0.0306891	0.00944188	0.000404822	0.0428752	0.0149801	0.0134104	0.0148986	0.0144297	0.00088371	0.0612424	0.0098177	0.00901324	0.00949469	0.00944188	0.000404822	0.0428752
8	H4N3S1		0.00284097	0.00306561	0.00307258	0.0030552	0.00301196	0.00302116	0.00295192	0.00309371	0.00295383	0.0029137	0.00305336	0.00281439	0.0030248	0.00299025	8.93724e-05	0.029888	0.00295398	0.000139658	0.0472781	0.00449462	0.00447489	0.00447569	0.00448173	1.11666e-05	0.00249158	0.00309371	0.00295383	0.00281439	0.00295398	0.000139658	0.0472781
9	H6N2		0.0113122	0.0121571	0.0117912	0.0121173	0.0125122	0.0117016	0.0114886	0.0118706	0.0114581	0.0119524	0.0116601	0.0114284	0.011327	0.0117521	0.000362475	0.0308435	0.0115857	0.000247195	0.0213362	0.0133662	0.0125246	0.0140038	0.0132982	0.000741925	0.0557913	0.0118706	0.0114581	0.0114284	0.0115857	0.000247195	0.0213362
10	H5N4		0.00758715	0.00815854	0.00745185	0.00820113	0.00804456	0.00725836	0.00741855	0.00786809	0.00738837	0.00777484	0.00788464	0.00698846	0.00680547	0.00760231	0.00043552	0.0572879	0.00741498	0.000440414	0.0593952	0.00637985	0.00491325	0.00634809	0.0058804	0.000837726	0.142461	0.00786809	0.00738837	0.00698846	0.00741498	0.000440414	0.0593952
11	H4N3F1S1		0.00805833	0.0072448	0.00763969	0.00756629	0.00772582	0.00758039	0.00757203	0.00767095	0.00757585	0.00752794	0.0073764	0.00759076	0.00771526	0.00760342	0.000189289	0.0248953	0.00761252	5.11488e-05	0.00671904	0.00141112	0.00147875	0.00156897	0.00148628	7.91962e-05	0.0532848	0.000885472	0.000868595	0.000848414	0.000867493	1.85536e-05	0.0213876
	H4N4S1																					0.0108136	0.0114189	0.0124686	0.011567	0.00083742	0.0723971	0.00678548	0.00670725	0.00674235	0.00674503	3.91813e-05	0.00580892
12	H5N4F1		0.0275371	0.0300391	0.0290768	0.0302468	0.0302519	0.028682	0.0290419	0.0299609	0.027608	0.0307836	0.0286892	0.0288624	0.0278295	0.0291238	0.00107157	0.0367935	0.0288104	0.00117731	0.0408639	0.0390004	0.0348872	0.039095	0.0376609	0.00240252	0.0637937	0.0278011	0.0252544	0.0265757	0.0265437	0.00127363	0.0479823
	H4N3F1																					0.00302987	0.0032513	0.00336391	0.00321502	0.000169952	0.0528617	0.00215981	0.00235358	0.00228669	0.00226669	9.84173e-05	0.0434189
13	H5N5F1		0.0132846	0.0140075	0.0138476	0.0147498	0.0142922	0.0138509	0.0135579	0.0142176	0.0135932	0.0142878	0.0141222	0.0135146	0.0134592	0.0139065	0.000420882	0.030265	0.0137751	0.000385235	0.027966	0.00719553	0.00661189	0.00761073	0.00713938	0.00050178	0.0702834	0.0086165	0.00777807	0.00831072	0.00823509	0.0004243	0.0515233
	H5N3S2,61																					0.00293237	0.00300688	0.00307084	0.00300336	6.93052e-05	0.0230759	0.00351145	0.00353722	0.00335328	0.00346732	9.9594e-05	0.0287237
	H5N4S2,31																					0.00174508	0.00193636	0.00169471	0.00179205	0.000127488	0.0711406	0.0020897	0.00227788	0.00185058	0.00207272	0.000214158	0.103322
14	H7N2		0.0029609	0.00341461	0.00304255	0.00327645	0.00325662	0.00318605	0.00311971	0.00306618	0.0033128	0.00340543	0.00305478	0.00300419	0.00313302	0.00317179	0.000150033	0.0473022	0.00312772	0.000163252	0.0521953	0.00396168	0.00387927	0.00448332	0.00410809	0.000327556	0.0797345	0.00158409	0.00163305	0.00180242	0.00167319	0.000114565	0.0684712
	H4N3S1																					0.00370658	0.00399022	0.00298927	0.00356202	0.000515894	0.144832	0.00148209	0.00167975	0.00120177	0.00145454	0.000240179	0.165124
15	H5N4S2,61		0.11441	0.116646	0.113115	0.114751	0.113729	0.110961	0.112879	0.11251	0.114657	0.112349	0.114868	0.110324	0.110679	0.113221	0.00186799	0.0164986	0.112497	0.00216648	0.0192581	0.176302	0.179293	0.160529	0.172041	0.0100813	0.0585983	0.11251	0.114657	0.110324	0.112497	0.00216648	0.0192581
16	H5N5S2,61		0.00581763	0.0060183	0.00586176	0.00568351	0.00586125	0.00564563	0.00582329	0.0058244	0.00596175	0.00567665	0.00592708	0.00565449	0.00574919	0.00580807	0.000120591	0.0207627	0.00581354	0.000153916	0.0264753	0.0106296	0.0113176	0.0119311	0.0112927	0.000651108	0.0576572	0.0058244	0.00596175	0.00565449	0.00581354	0.000153916	0.0264753
17	H5N4F1S2,61		0.0434334	0.0425017	0.0426483	0.0426805	0.0430761	0.0428079	0.042305	0.0430533	0.0420177	0.0422989	0.0422203	0.0425598	0.0422554	0.0426045	0.000405103	0.00950846	0.0425436	0.000517971	0.0121751	0.0361764	0.0388056	0.0364393	0.0371404	0.00144805	0.0389884	0.0423419	0.0414429	0.0419722	0.041919	0.000451871	0.0107796
	H6N3S1																					0.000607818	0.000538296	0.00051018	0.000552098	5.0261e-05	0.0910364	0.000711408	0.000574879	0.000587644	0.000624644	7.54104e-05	0.120725
18	H5N4F1S2,32		0.0651187	0.0650085	0.0649419	0.0652983	0.0658226	0.0654985	0.0644585	0.0644198	0.065026	0.0652178	0.0645905	0.0650615	0.0649377	0.0650308	0.000395044	0.00607473	0.0648358	0.000360716	0.00556354	0.00248785	0.00212377	0.00271604	0.00244256	0.000298722	0.122299	0.00210616	0.00168599	0.00206634	0.00195283	0.000231946	0.118774
	H5N5F1S2,61																					0.0296632	0.0322653	0.0343901	0.0321062	0.00236747	0.0737388	0.0251121	0.0256143	0.0261637	0.02563	0.000525964	0.0205214
	H5N4S2,31S2,61																					0.0399206	0.0435545	0.0442569	0.0425774	0.00232746	0.0546642	0.0337958	0.0345765	0.0336703	0.0340142	0.000490958	0.0144339
	H8N2																					0.00402287	0.00396707	0.00415513	0.00404835	9.65872e-05	0.0238584	0.00340566	0.00314932	0.00316119	0.00323872	0.000144694	0.0446763
19	H5N4F1S2,31S2,61		0.387001	0.378666	0.381583	0.37761	0.380891	0.384762	0.383923	0.379963	0.386513	0.379377	0.38065	0.384754	0.388324	0.382617	0.00346384	0.00905303	0.383743	0.0033899	0.00883378	0.00599739	0.00630626	0.00697757	0.00642707	0.000501133	0.0779723	0.00709139	0.00749119	0.00823378	0.00760545	0.000579707	0.0762225
	H5N4S2,62																					0.315348	0.31907	0.319075	0.317831	0.00215007	0.00676481	0.372872	0.379022	0.37652	0.376138	0.00309288	0.00822272
20	H9N2		0.04861	0.0492976	0.048496	0.0499919	0.0508294	0.0493172	0.0492475	0.0485943	0.0494164	0.0503701	0.0497238	0.0504814	0.0492235	0.0495076	0.000742789	0.0150035	0.0494974	0.000946115	0.0191144	0.00353313	0.00345701	0.00338783	0.00345932	7.26749e-05	0.0210084	0.00423639	0.00461207	0.00423058	0.00435968	0.000218597	0.0501405
	H5N4F1S2,62																					0.0369942	0.0335834	0.0370375	0.0358717	0.00198183	0.0552476	0.0443579	0.0448044	0.0462508	0.0451377	0.000989467	0.0219211
21	H5N5F1S2,62		0.0202132	0.0195728	0.0197102	0.0194667	0.0192885	0.0199164	0.0199146	0.0191623	0.0202249	0.0198221	0.0201964	0.0205874	0.0203922	0.0198821	0.000433744	0.0218158	0.0199915	0.000740659	0.0370487	0.0216204	0.0210188	0.0215549	0.021398	0.000330025	0.0154232	0.0191623	0.0202249	0.0205874	0.0199915	0.000740659	0.0370487
22	H6N5S2,312,61		0.0135598	0.0137775	0.0132133	0.0137308	0.0132561	0.0130651	0.0132572	0.0134163	0.0133724	0.0131446	0.0138604	0.0127904	0.0128964	0.0133339	0.000330668	0.0247991	0.013193	0.000349356	0.0264803	0.0134848	0.0139162	0.0118803	0.0130938	0.00107281	0.081933	0.0134163	0.0133724	0.0127904	0.013193	0.000349356	0.0264803
23	H6N5S2,32		0.0112796	0.0116153	0.010953	0.0113518	0.0109684	0.0108873	0.0108341	0.0112307	0.0109631	0.0110607	0.0111857	0.010436	0.0105598	0.011025	0.000318911	0.0289261	0.0108766	0.000404311	0.0371726	0.01431	0.0145262	0.0147258	0.0145207	0.000207967	0.0143221	0.0112307	0.0109631	0.010436	0.0108766	0.000404311	0.0371726
24	H6N5F1S2,32		0.0110952	0.0110169	0.011178	0.0107437	0.010271	0.0108291	0.0110732	0.0108319	0.0108145	0.0106354	0.0111432	0.0107358	0.0108866	0.0108658	0.000247842	0.0228095	0.0107941	5.11876e-05	0.00474219	0.00430826	0.0043382	0.00396152	0.00420266	0.000209367	0.0498178	0.00741559	0.0066831	0.00652954	0.00687607	0.000473497	0.0688616
	H6N5S2,32S2,61																					0.00198479	0.00268182	0.002552	0.00240621	0.000370683	0.154053	0.00341632	0.00413141	0.00420631	0.00391801	0.000436089	0.111303
25	H6N5S2,62		0.0565815	0.0562684	0.0578874	0.0555816	0.0546464	0.0576786	0.0572429	0.0562363	0.0581041	0.0556619	0.0571537	0.0585167	0.0589039	0.0569587	0.00126123	0.0221429	0.0576191	0.00121515	0.0210894	0.00490248	0.00566525	0.00441439	0.00499404	0.000630439	0.126238	0.00889059	0.0104079	0.00888672	0.00939506	0.000877114	0.0933591
26	*H6N5S3		0.0187265	0.0185321	0.0191247	0.0183888	0.0182114	0.0192832	0.019257	0.0191675	0.0199546	0.0186265	0.0194145	0.0191307	0.0199143	0.0190563	0.000541088	0.0283942	0.0194176	0.000465382	0.023967	0.036677	0.036824	0.0341562	0.0358857	0.00149965	0.0417895	0.0665132	0.0676508	0.0687607	0.0676416	0.00112377	0.0166136
27	H6N5F1S2,312,62		0.025545	0.0249921	0.0260025	0.0249696	0.0248331	0.0261109	0.0258371	0.0254191	0.0259433	0.0253463	0.0264406	0.0257512	0.0264342	0.0256635	0.000534272	0.0208184	0.0257045	0.000265203	0.0103174	0.00718203	0.00886546	0.00885943	0.00830231	0.000970195	0.116859	0.0254191	0.0259433	0.0257512	0.0257045	0.000265203	0.0103174
		Median														Total	0.000395044	0.0248953	Total	0.000404822	0.0264803				Total	0.000515894	0.0612424				Total	0.000404311	0.0435776
																Top 10	0.000825706	0.0186585	Top 10	0.00119623	0.0191863				Top 10	0.00223876	0.056923				Top 10	0.00108879	0.0179359
		Peaks																			27						n/a						27
		Compositions																			n/a						41						41

## Sheet: Table S5
Supporting Table S5
HappyTools peak extraction and calibration parameters. Peaks selected for calibration were used to perform retention time calibration.
Peak #	Time (min)	Integration Window (± min)	Calibrant	Calibration Window (± min)
1	8.28081	0.110781	x	0.5
2	8.60153	0.104077
3	8.97703	0.112983
4	9.30786	0.0813664
5	10.4787	0.0834153
6	11.8465	0.084515	x	0.5
7	12.126	0.0945884
8	14.0064	0.05
9	14.154	0.05
10	14.5583	0.0739032
11	14.715	0.0734294
12	16.0215	0.15
13	16.2859	0.0976154
14	16.5661	0.118329
15	16.8379	0.15
16	17.6271	0.122361
17	17.9302	0.15	x	0.5
18	18.2129	0.0884945
19	19.1334	0.120559
20	19.9002	0.144474
21	20.1832	0.0767962
22	20.4823	0.15
23	20.7695	0.0690617
24	21.0306	0.0689898	x	0.5
25	21.2436	0.05
26	21.4618	0.0764846
27	23.0547	0.0695913	x	0.5
28	23.7836	0.0744689
29	23.9112	0.0748496

## Sheet: Table S6
Supporting Table S6
LaCyTools composition extraction and calibration parameters. Compositions selected for calibration were used to perform mass calibration for retention time (RT) clusters. Specific m/z were also selected to perform alignment of the entire spectra. PROC: Procainamide, H: hexose, N: N-acetylhexosamine, F: fucose, Am: amidated α2,3-linked N-acetylneuraminic acid and E: ethyl esterified α2,6-linked N-…
# Peak	RT (sec)	Mass Window	Time Window (± sec)	Min Charge	Max Charge	Calibrant	Alignment m/z	Alignment (sec)
PROC1H9N2	540	0.1	40	2	3	x	1051.87	509
PROC1H8N2	540	0.1	40	2	3	x
PROC1H7N2	540	0.1	40	2	2	x
PROC1H6N2	540	0.1	40	2	2	x
PROC1H5N2	695	0.1	60	2	2	x	727.794	644
PROC1H4N4	695	0.1	60	2	2
PROC1H5N4	695	0.1	60	2	2	x	930.856	727
PROC1H5N4Am1	695	0.1	60	2	3	x
PROC1H5N4Am2	695	0.1	60	2	3	x
PROC1H3N5	900	0.1	50	2	2
PROC1H4N5	900	0.1	50	2	3
PROC1H5N4F1	900	0.1	50	2	3	x
PROC1H4N4F1	900	0.1	50	2	3	x	922.865	893
PROC1H3N4F1	900	0.1	50	2	2	x
PROC1H5N4Am1E1	1010	0.1	40	2	3	x	823.985	978
PROC1H5N4E1	1010	0.1	40	2	3	x
PROC1H6N5Am2E1	1010	0.1	40	2	3
PROC1H6N5Am1E1	1010	0.1	40	2	3
PROC1H3N5F1	1010	0.1	40	2	3
PROC1H5N5F1	1010	0.1	40	2	3
PROC1H4N5F1	1010	0.1	40	2	3	x
PROC1H5N3E1	1120	0.1	65	2	3
PROC1H5N4E1	1120	0.1	65	2	3	x	1090.42	1094
PROC1H6N5Am1E1	1120	0.1	65	2	3	x
PROC1H5N4Am1E1	1120	0.1	65	2	3	x
PROC1H5N5E1	1120	0.1	65	2	3		794.98	1169
PROC1H6N5Am1E2	1215	0.1	40	2	3
PROC1H5N4F1E1	1215	0.1	40	2	3	x
PROC1H5N4F1Am1E1	1215	0.1	40	2	3	x
PROC1H6N5F1Am1E2	1215	0.1	40	3	3	x
PROC1H6N5E2	1215	0.1	40	2	3
PROC1H6N5Am1E2	1292	0.1	30	2	3	x
PROC1H5N4E2	1292	0.1	30	2	3	x	833.653	1286
PROC1H6N5E2	1292	0.1	30	2	3	x
PROC1H5N5F1E1	1292	0.1	30	2	3	x
PROC1H5N4F1E2	1435	0.1	35	2	3	x	882.326	1407
PROC1H6N5E3	1435	0.1	35	3	3	x	1061.72	1453
PROC1H5N5F1E2	1435	0.1	35	2	3	x

## Sheet: Table S7
Supporting Table S7
The 10 most abundant peaks in the 70 vs. 35 min gradient. The 10 most abundant peaks, as shown in Supporting Information, Figure S6, were compared across both gradients. Absolute peak areas, peak width at full width at half maximum (FWHM), and peak relative abundance are shown.
Peak #	70 minute			35 minute
	Area	FWHM [s]	Rel. abundance	Area	FWHM [s]	Rel. abundance
1	5,43E+06	21.3	0.09	8,99E+06	6.8	0.09
2	5,53E+06	20.4	0.09	8,95E+06	7.1	0.09
3	6,27E+06	17.5	0.1	1,16E+07	6.7	0.12
4	2,44E+06	18.6	0.04	5,14E+06	6.9	0.05
5	5,13E+06	17.4	0.09	8,02E+06	6.1	0.08
6	2,75E+06	17	0.05	4,36E+06	6.3	0.05
7	1,83E+06	16.5	0.03	3,89E+06	5.7	0.04
8	2,50E+07	15.7	0.42	3,49E+07	6	0.37
9	3,25E+06	15.2	0.05	4,96E+06	6.1	0.05
10	2,46E+06	22.3	0.04	3,90E+06	8.5	0.04

## Sheet: Table S8
Supporting Table S8
Derivatization efficiency of the EEA and RPLC-FD-MS protocol. The efficiency of α2,6-linked sialic acid ethyl esterification was examined by A2G2S2 (n = 3) and LST-C (n = 3) standards. α2,3-linked sialic acid amidation efficiency was examined by the LST-A standard (n = 3). Fluorescent peak areas were used to calculate derivatization efficiency, normalized to the sum area of compositions on each r…
Linkage	Standard	Expected product		Assigned		Unassigned
		(derivatization efficiency)		by-product		by-product
		I.D.	Rel. area ± s.d. (%)	I.D.	Rel. area ± s.d. (%)	m/z	Rel. area ± s.d. (%)
		(m/z)		(m/z)
α2,6	A2G2S2 A	H5N4E2 (833.68 3+)	94% ± 0.6%	H5N4Am1E1 (824.013+)	2% ± 0.4% B*	833.45 3+ E,	4% ± 0.3% F
						828.73 3+,
						813.73 3+ E
	LST-C	H3N1E1 (623.78 2+)	88% ± 1.5%	H3N1Am1 (609.27 2+)	5% ± 2.2% B	694.4 2+	7% ± 1.2% G
α2,3	LST-A	H3N1Am1 (609.27 2+)	91% ± 1.3%	H3N1S1 (609.76 2+)	8% ± 0.5% C
				H3N1E1 (623.78 2+)	1% ± 1.6% D
A Measured by HILIC-FD-MS
B Mis-derivatization: Amidation of α2,6-sialic acid. *May also be due to some contamination.
C Under-derivatization
D Mis-derivatization: Ethyl esterification of α2,3-sialic acid
E Observed in plasma
F Sum of observed unassigned by-products. No consistent mass deviation observed
G ∆Da (141.23) between expected product and unassigned by-product
